# Supplementary material for: The Environmental Impacts of Disposable Nonwoven Fabrics during the COVID-19 Pandemic: Case Study on the Francesc de Borja Hospital
Source: Polymers (Basel). 2023 Feb 23;15(5):1130. doi: 10.3390/polym15051130 (PMC10007315; doi:10.3390/polym15051130)
Supplement: Supplementary file 1 [file polymers-15-01130-s001.zip]

Archive with 1 entries (1 files):
- polymers-2101709-supplementary.pdf
